# Supplementary material for: A biocompatible supramolecular hydrogel mesh for sample stabilization in light microscopy and nanoscopy
Source: Sci Rep. 2024 Nov 25;14:29232. doi: 10.1038/s41598-024-76661-x (PMC11589135; doi:10.1038/s41598-024-76661-x)
Supplement: Supplementary file 4 — Supplementary Material 4 [file 41598_2024_76661_MOESM4_ESM.xlsx]

## Sheet: Imaging_Parameters
Supplementary Table 1
Figure	Fig 3 A/B		Fig. 3C		Fig.3 D		S5			Fig. 2 A/B		S6			Figure 2C		Movie S1	Figure S15	Figure S16
Organism / sample	Hydrogel		K562 suspension cells embedded in Hydrogel		K562 suspension cells embedded in Hydrogel		HeLaKyoto cells embedded in hydrogel with Tetraspeck 100nm beads			Hydrogel with Tetraspeck 100nm beads		HeLaKyoto cells embedded in hydrogel with Tetraspeck 100nm beads			Hydrogel /Agarose		Hydrogel	Hydrogel /Agarose	K562 suspension cells embedded in Hydrogel or Agarose
Target structure(s)	lipid moiety of the hydrogel		lipid moiety of the hydrogel and lipid membranes of the cells		lipid moiety of the hydrogel and lipid membranes of the cells		Tubulin and carbohydrates stainable by the lectins WheatGerm Agglutinin and Concavalin A			lipid moiety of the hydrogel		Tubulin and carbohydrates stainable by the lectins WheatGerm Agglutinin and Concavalin A			100nm Tetraspeck beads		lipid moiety of the hydrogel	100nm Tetraspeck beads	lipid moiety of the hydrogel and lipid membranes of the cells
Dye(s)	NileRed		NileRed		NileRed		SiR-tubulin	AlexaFluour 594 (WGA)	AlexaFluor 488 (ConA)	NileRed		SiR-tubulin	AlexaFluour 594 (WGA)	AlexaFluor 488 (ConA)	embedded in bead		Nile Red	embedded in bead	NileRed
Dye concentration(s)	1 µM		1 µM		1 µM		1 µM	1:1000	1:1000	1 µM		1 µM	1:1000	1:1000	NA		1µM	NA	5 µM
Objective	HC PL APO 86x/1.20 WATER		HC PL APO 86x/1.20 WATER		HC PL APO 86x/1.20 WATER		HC PL APO 86x/1.20 WATER			HC PL APO 86x/1.20 WATER		HC PL APO 86x/1.20 WATER			HC PL APO 86x/1.20 WATER		HC PL APO 86x/1.20 WATER	HC PL APO 86x/1.20 WATER	HC PL APO 86x/1.20 WATER
Pixel size	42 x 42 nm²		22 x 22 nm²		33 x 33 nm²		22 x 22 nm²			132 x 132 nm²		75 x 75 nm²			44 nm		57nm	60nm	20nm x 20 nm
z-spacing	42 nm		NA		XZ-scan (33nm)		150 nm			500 nm		200 nm			50 nm		NA	60nm	for xz scan: 20nm
Image size (x,y)	10.81 µm	10.81µm	90.12 µm	90.12 µm	67.6 µm (imaged cropped in figure)	NA	22.53 µm	22.53 µm		135.17 µm	135.17 µm	76.31 µm	76.31 µm		22.53µm x 11.24 µm		58µm	61.44µm x 61.44µm	33.8µm x 33.8µm	33.8 µm
Z-size	10,75µm		NA		67.6 µm (image cropeed in figure)		0.3 µm			141.56 µm (displayed in figure: 6.2µm crop)		17.78 µm (displayed in figure: 5 µm crop)			5.41 µm (cropped)		NA	10.31µm	NA	33.8µm
Scan Speed	600 Hz (bidrectional)		100 Hz		100 Hz (bidirectional)		200 Hz			400Hz		400Hz			400 Hz		200Hz (bidirectional)	200Hz	100 Hz
Aquisition time	892 s		1310 s		329 s		885 s			2257 s (data aquisition time for crop in figure: 99 s)		2839 s (data aquisition time for crop in figure: 789 s)			< 10 min		1527 s	~59 min	~7 min
Imaging mode(s)	3D-STED		CLSM/2D-STED		CLSM/3D-STED		CLSM/2D-STED (stack sequential)			CLSM		CLSM (stack sequential)			CLSM (line sequential)	3D-STED @ 100% (line seqeuntial)	CLSM	CLSM	CLSM/2D-STED	CLSM/3D-STED
Scan mode	XYZ		XY		XZ		XYZ			XYZ		XYZ			XYZ		XY	XZY	XY	XZ
Live average	1x		1x		1x		1x			1x		1x			1x		1x	1x	1x
Line accumulation	16x		16x		16x		8x			6x		4x			3x		6x	4x	12 x
Pinhole size	0.54 AU		1 AU		0.54 AU		1 AU			1 AU		1 AU			1 AU		1 AU	1 AU	1 AU
Pixel (X,Y,Z)	256x256x257		4096x4096x1		2048x2048x1		1024x1024x3			1024 x 1024		1024x1024			512x256x108		1024x1024	1024x1024	1696 x 1696
Excitation laser line	561 nm		561 nm		561 nm		633 nm	561 nm	488nm	488 nm		633 nm	561 nm	488nm	633 nm	613 nm & 633 nm	561 nm	633 nm	561 nm
Excitation power (CLSM)	NA		0.03		0.05		0.02	0.06	0.02	1		0.25	0.2	0.1	0.4	NA	1	1	0.05
Excitation power (STED)	0.2		0.15		0.2		0.08	0.15	0.08	NA		NA	NA	NA	NA	100% (for both lines)	NA	NA	0.2
Depletion laser line	775 nm		775 nm		775 nm		775 nm	775 nm	592 nm	NA		NA	NA	NA	NA	775 nm	NA	NA	775 nm
Depletion laser power	1		1		1		0.5	1	0.5	NA		NA	NA	NA	NA	0.5	NA	NA	1
detection window (HyD)	580-720 nm		580-720 nm		580-720 nm		650-720 nm	580-620 nm	499-539 nm	494-546 nm	563-669 nm	650-720 nm	580-620 nm	500-550 nm	640-740nm		580-720nm	650nm-760nm	580-720 nm
